# Supplementary material for: Ubiquitylation of the acetyltransferase MOF in Drosophila melanogaster
Source: PLoS One. 2017 May 16;12(5):e0177408. doi: 10.1371/journal.pone.0177408 (PMC5433716; doi:10.1371/journal.pone.0177408)
Supplement: S1 Table — Sites identified in 3 biological replicates are depicted in grey. (XLSX) [file pone.0177408.s005.xlsx]

## Sheet: Table S1
Table S1
All di-glycine lysine sites identified on MOF and Ubiquitin in MSL2 in vitro ubiquitylation assays.
Sites identified in 3 biological replicates are depicted in grey.
Proteins	Positions within proteins	Leading proteins	Protein	Protein names	Gene names	Localization prob 1	Score diff 1	PEP 1	Score 1	Localization prob 2	Score diff 2	PEP 2	Score 2	Localization prob 3	Score diff 3	PEP 3	Score 3	Sequence window	Modification window	Peptide window coverage	GlyGly (K) Probabilities	GlyGly (K) Score diffs	Charge	Mass error [ppm]	Intensity 1	Intensity 2	Intensity 3
Q7JYK1;Q9W418;A4V1F9;P18101;P15357;P0CG69;R9PY16	48;48;48;48;48;48;200	Q7JYK1;R9PY16	Q7JYK1	Ubiquitin-60S ribosomal protein L40;Ubiquitin;60S ribosomal protein L40;Ubiquitin-40S ribosomal protein S27a;Ubiquitin;40S ribosomal protein S27a;Polyubiquitin;Ubiquitin	RpL40;Ubi-p5E;Ubi-p63E;RpS27A	1	82.5732	1.39038e-44	177.1	1	120.957	3.06853e-45	178.32	1	91.381	2.36184e-24	154.67	KEGIPPDQQRLIFAGKQLEDGRTLSDYNIQK	X;X;X;X;X;X;X;X;X;X;X;X;X;X;X;GlyGly (K);X;X;X;X;X;X;X;X;X;X;X;X;X;X;GlyGly (K)	XXXXXXXXXXPPPPPPPPPPPPPPPPPPPPP	LIFAGK(1)QLEDGRTLSDYNIQK	LIFAGK(91.38)QLEDGRTLSDYNIQK(-91.38)	3	1.0822	1747900000	224110000	250930000
Q7JYK1;Q9W418;A4V1F9;P18101;P15357;P0CG69;R9PY16	63;63;63;63;63;63;215	Q7JYK1;R9PY16	Q7JYK1	Ubiquitin-60S ribosomal protein L40;Ubiquitin;60S ribosomal protein L40;Ubiquitin-40S ribosomal protein S27a;Ubiquitin;40S ribosomal protein S27a;Polyubiquitin;Ubiquitin	RpL40;Ubi-p5E;Ubi-p63E;RpS27A	1	67.4176	1.23917e-10	136.26	1	56.0808	3.19025e-166	239.93	1	66.264	1.69723e-191	256.67	KQLEDGRTLSDYNIQKESTLHLVLRLRGGII;KQLEDGRTLSDYNIQKESTLHLVLRLRGGMQ	GlyGly (K);X;X;X;X;X;X;X;X;X;X;X;X;X;X;GlyGly (K);X;X;X;X;X;X;X;X;X;X;X;X;X;X;X	XPPPPPPPPPPPPPPPPPPPPPPPPPPXXXX	TLSDYNIQK(1)ESTLHLVLRLR	TLSDYNIQK(66.26)ESTLHLVLRLR	4	-0.030847	289580000	120630000	100630000
Q7JYK1;Q9W418;A4V1F9;P18101;P15357;P0CG69;R9PY16	27;27;27;27;27;27;27	Q7JYK1;R9PY16	Q7JYK1	Ubiquitin-60S ribosomal protein L40;Ubiquitin;60S ribosomal protein L40;Ubiquitin-40S ribosomal protein S27a;Ubiquitin;40S ribosomal protein S27a;Polyubiquitin;Ubiquitin	RpL40;Ubi-p5E;Ubi-p63E;RpS27A	0.82887	6.85159	0.00370361	101.05									TITLEVEPSDTIENVKAKIQDKEENPPEHQR;TITLEVEPSDTIENVKAKIQDKEGIPPDQQR	X;X;X;X;X;X;X;X;X;X;X;X;X;X;X;GlyGly (K);X;X;X;X;X;X;X;X;X;X;X;X;X;X;X	PPPPPPPPPPPPPPPPPPXXXXXXXXXXXXX	TITLEVEPSDTIENVK(0.829)AK(0.171)	TITLEVEPSDTIENVK(6.85)AK(-6.85)	3	1.3706	1729800	0	0
Q7JYK1;Q9W418;A4V1F9;P18101;P15357;P0CG69;R9PY16	11;11;11;11;11;11;11	Q7JYK1;R9PY16	Q7JYK1	Ubiquitin-60S ribosomal protein L40;Ubiquitin;60S ribosomal protein L40;Ubiquitin-40S ribosomal protein S27a;Ubiquitin;40S ribosomal protein S27a;Polyubiquitin;Ubiquitin	RpL40;Ubi-p5E;Ubi-p63E;RpS27A	1	219.537	1.08944e-217	266.62	1	213.464	4.05113e-191	250.86	1	177.809	1.41619e-86	200.74	_____MQIFVKTLTGKTITLEVEPSDTIENV	X;X;X;X;X;X;X;X;X;X;X;X;X;X;X;GlyGly (K);X;X;X;X;X;X;X;X;X;X;X;X;X;X;X	XXXXXXXXXXXPPPPPPPPPPPPPPPPPPPP	TLTGK(1)TITLEVEPSDTIENVK	TLTGK(177.81)TITLEVEPSDTIENVK(-177.81)	3	0.12101	307590000	94642000	87891000
O02193	153	O02193	O02193	Males-absent on the first protein	mof	1	152.685	4.96425e-47	170.68	0.995599	23.5453	2.66576e-09	108.49	0.877504	8.55129	1.14712e-05	62.032	QQQQEEKKEDGQDQVKSPGPVELEAQEPAQP	X;X;X;X;X;X;X;GlyGly (K);X;X;X;X;X;X;X;GlyGly (K);X;X;X;X;X;X;X;X;X;X;X;X;X;X;X	XXXXXXXPPPPPPPPPPPPPPPPPPPPPPPP	EDGQDQVK(1)SPGPVELEAQEPAQPQK	EDGQDQVK(152.68)SPGPVELEAQEPAQPQK(-152.68)	3	0.94268	56096000	2556600	1275700
O02193	170	O02193	O02193	Males-absent on the first protein	mof	0.734746	4.42475	0.000699444	110.78									PGPVELEAQEPAQPQKQKEVVDQEIETEDEP	X;X;X;X;X;X;X;X;X;X;X;X;X;X;X;GlyGly (K);X;X;X;X;X;X;X;X;X;X;X;X;X;X;X	PPPPPPPPPPPPPPPPPPXXXXXXXXXXXXX	SPGPVELEAQEPAQPQK(0.735)QK(0.265)	SPGPVELEAQEPAQPQK(4.42)QK(-4.42)	3	1.182	35580000	0	0
O02193	715	O02193	O02193	Males-absent on the first protein	mof	1	93.7676	0.00567126	99.344	1	70.7836	1.28819e-06	128.74	1	69.3307	4.90345e-05	92.38	SYELSRKEGVIGSPEKPLSDLGRLSYRSYWA	X;X;X;X;X;X;X;X;X;X;X;X;X;X;X;GlyGly (K);X;X;X;X;X;X;X;X;X;X;X;X;X;X;X	XXXXXXPPPPPPPPPPPPPPPPPXXXXXXXX	EGVIGSPEK(1)PLSDLGR	EGVIGSPEK(69.33)PLSDLGR	2	1.9356	22730000	19896000	5972000
O02193	372	O02193	O02193	Males-absent on the first protein	mof	0.999999	59.3814	4.44003e-25	149.84	0.999984	47.9666	3.04895e-29	157.68	0.999996	54.412	1.52315e-61	188.69	TSRETVITTGDPLMQKIDISENPDKIYFIRR	X;X;X;X;X;X;X;X;X;X;X;X;X;Oxidation (M);X;GlyGly (K);X;X;X;X;X;X;X;X;GlyGly (K);X;X;X;X;X;X	XXXPPPPPPPPPPPPPPPPPPPPPPPPPPPX	ETVITTGDPLMQK(1)IDISENPDKIYFIR	ETVITTGDPLMQK(59.38)IDISENPDK(-59.38)IYFIR	4	-2.0275	134990000	18962000	56466000
O02193	381	O02193	O02193	Males-absent on the first protein	mof	1	54.8978	1.4813e-09	132.97	1	171.255	2.77068e-42	171.26	1	78.8139	1.09983e-16	148.52	GDPLMQKIDISENPDKIYFIRREDGTVHRGQ	X;X;X;X;Oxidation (M);X;X;X;X;X;X;X;X;X;X;GlyGly (K);X;X;X;X;X;X;X;X;X;X;X;X;X;X;X	XXXXXXXPPPPPPPPPPPPPPPXXXXXXXXX	IDISENPDK(1)IYFIRR	IDISENPDK(78.81)IYFIRR	4	0.18655	114280000	24671000	18121000
O02193	145	O02193	O02193	Males-absent on the first protein	mof	0.999989	49.7684	0.00181072	49.871									EPEPEQPQQQQQEEKKEDGQDQVKSPGPVEL	X;X;X;X;X;X;X;X;X;X;X;X;X;X;X;GlyGly (K);X;X;X;X;X;X;X;GlyGly (K);X;X;X;X;X;X;X	XXXXXXXXXXXXXXXPPPPPPPPPPPPPPPP	K(1)EDGQDQVK(1)SPGPVELEAQEPAQPQK	K(49.77)EDGQDQVK(48.58)SPGPVELEAQEPAQPQK(-48.58)	4	1.199	3073000	0	0
O02193	706	O02193	O02193	Males-absent on the first protein	mof	0.999986	48.5872	0.00103532	66.152									GFGKLLIAFSYELSRKEGVIGSPEKPLSDLG	X;X;X;X;X;X;X;X;X;X;X;X;X;X;X;GlyGly (K);X;X;X;X;X;X;X;X;GlyGly (K);X;X;X;X;X;X	XXXXXXXXXXXXXXXPPPPPPPPPPPPPPPP	K(1)EGVIGSPEKPLSDLGR	K(48.59)EGVIGSPEK(-48.59)PLSDLGR	4	0.18226	3838100	0	0
O02193	532	O02193	O02193	Males-absent on the first protein	mof	0.997432	25.8927	1.61143e-18	148.38	0.962968	14.1503	2.70362e-06	103.02	0.887432	8.96721	6.14542e-06	108.37	QKSHAELTATQAALEKEHESITKIKYIDKLQ	X;X;X;X;X;X;X;X;X;X;X;X;X;X;X;GlyGly (K);X;X;X;X;X;X;X;X;X;X;X;X;X;X;X	XXPPPPPPPPPPPPPPPPPPPPPXXXXXXXX	SHAELTATQAALEK(0.997)EHESITK(0.003)	SHAELTATQAALEK(25.89)EHESITK(-25.89)	4	0.44129	948450	1590000	1544500
O02193	541	O02193	O02193	Males-absent on the first protein	mof					0.550262	0.881052	4.34212e-07	117.62	0.371734	0	1.29046e-06	86.557	TQAALEKEHESITKIKYIDKLQFGNYEIDTW	X;X;X;X;X;X;GlyGly (K);X;X;X;X;X;X;X;X;GlyGly (K);X;X;X;X;X;X;X;X;X;X;X;X;X;X;X	PPPPPPPPPPPPPPPPXXXXXXXXXXXXXXX	SHAELTATQAALEK(0.001)EHESITK(0.449)IK(0.55)	SHAELTATQAALEK(-30.3)EHESITK(-0.88)IK(0.88)	4	0.80056	0	4460700	0
O02193	798	O02193	O02193	Males-absent on the first protein	mof	0.987189	18.8681	0.00114772	80.507	0.986489	18.6339	0.0132059	44.925	0.995357	23.3122	0.001041	81.632	VTSKTIQDHLQLPQFKQPKLTIDTDYLVWSP	X;X;X;X;X;X;X;X;X;X;X;X;X;X;X;GlyGly (K);X;X;X;X;X;X;X;X;X;X;X;X;X;X;X	XXXXPPPPPPPPPPPPPPPXXXXXXXXXXXX	TIQDHLQLPQFK(0.995)QPK(0.005)	TIQDHLQLPQFK(23.31)QPK(-23.31)	4	-0.94157	5137900	5543200	4039900
