# Supplementary material for: Ubiquitylation of the acetyltransferase MOF in Drosophila melanogaster
Source: PLoS One. 2017 May 16;12(5):e0177408. doi: 10.1371/journal.pone.0177408 (PMC5433716; doi:10.1371/journal.pone.0177408)
Supplement: S3 Table — (XLSX) [file pone.0177408.s007.xlsx]

## Sheet: Table S3
Table S3. All di-glycine lysine sites identified on overexpressed MOF-GFP in male and female Drosophila cells.
Proteins	Positions within proteins	Leading proteins	Protein	Protein names	Gene names	Localization prob female_1	Score diff female_1	PEP female_1	Score female_1	Localization prob female_2	Score diff female_2	PEP female_2	Score female_2	Localization prob male_1	Score diff male_1	PEP male_1	Score male_1	Localization prob male_2	Score diff male_2	PEP male_2	Score male_2	Localization prob male_3	Score diff male_3	PEP male_3	Score male_3	Localization prob male_4	Score diff male_4	PEP male_4	Score male_4	Sequence window	Modification window	Peptide window coverage	GlyGly (K) Probabilities	GlyGly (K) Score diffs	Charge	Mass error [ppm]	Intensity female_1	Intensity female_2	Intensity male_1	Intensity male_2	Intensity male_3	Intensity male_4
O02193	715	O02193	O02193	Males-absent on the first protein	mof	1	214.543	3.01153e-26	214.54	1	41.9121	0.000291945	100.45	1	92.7725	0.000221948	97.235	1	139.083	0.000285207	139.08					1	109.102	0.000328857	109.1	SYELSRKEGVIGSPEKPLSDLGRLSYRSYWA	X;X;X;X;X;X;GlyGly (K);X;X;X;X;X;X;X;X;GlyGly (K);X;X;X;X;X;X;X;X;X;X;X;X;X;X;X	XXXXXXPPPPPPPPPPPPPPPPPXXXXXXXX	K(1)EGVIGSPEK(1)PLSDLGR	K(41.91)EGVIGSPEK(41.91)PLSDLGR	4	-0.47288	246470000	215340000	95112000	85549000	0	21284000
O02193	532	O02193	O02193	Males-absent on the first protein	mof	1	87.6067	1.97986e-98	284.21	0.999986	48.5992	1.48951e-29	199.29	0.998717	28.9131	4.00582e-47	220.36	0.968376	14.8602	1.20844e-05	108.37									QKSHAELTATQAALEKEHESITKIKYIDKLQ	X;X;X;X;X;X;X;X;X;X;X;X;X;X;X;GlyGly (K);X;X;X;X;X;X;X;X;X;X;X;X;X;X;X	XXPPPPPPPPPPPPPPPPPPPPPXXXXXXXX	SHAELTATQAALEK(1)EHESITK	SHAELTATQAALEK(87.61)EHESITK(-87.61)	3	-0.83625	145670000	44174000	24002000	17709000	0	0
O02193	798	O02193	O02193	Males-absent on the first protein	mof	0.999692	35.1134	0.000181993	119.87	0.999558	33.5478	0.000215877	118.26					0.996825	24.9684	0.00487825	59.294	0.812593	6.37087	0.0587398	54.898	0.998201	27.4412	0.00058999	97.797	VTSKTIQDHLQLPQFKQPKLTIDTDYLVWSP	X;X;X;X;X;X;X;X;X;X;X;X;X;X;X;GlyGly (K);X;X;X;X;X;X;X;X;X;X;X;X;X;X;X	XXXXPPPPPPPPPPPPPPPXXXXXXXXXXXX	TIQDHLQLPQFK(1)QPK	TIQDHLQLPQFK(35.11)QPK(-35.11)	3	1.0683	67580000	33046000	0	0	1683000	3289100
O02193	539	O02193	O02193	Males-absent on the first protein	mof	0.987118	18.8467	7.48302e-32	200.2	0.821249	6.62468	3.43806e-05	101.75																	TATQAALEKEHESITKIKYIDKLQFGNYEID	X;X;X;X;X;X;X;X;X;X;X;X;X;X;X;GlyGly (K);X;X;X;X;X;X;X;X;X;X;X;X;X;X;X	PPPPPPPPPPPPPPPPPPXXXXXXXXXXXXX	SHAELTATQAALEKEHESITK(0.987)IK(0.013)	SHAELTATQAALEK(-50.78)EHESITK(18.85)IK(-18.85)	3	0.51312	15658000	0	0	0	0	0
O02193	749	O02193	O02193	Males-absent on the first protein	mof					1	120.76	2.38681e-34	180.65																	LELMKTRCAPEQITIKELSEMSGITHDDIIY	X;X;X;Oxidation (M);X;X;X;NEM;X;X;X;X;X;X;X;GlyGly (K);X;X;X;X;Oxidation (M);X;X;X;X;X;X;X;X;X;X	XXXXXXXPPPPPPPPPPPPPPPPPPPPPPPP	CAPEQITIK(1)ELSEMSGITHDDIIYTLQSMK	CAPEQITIK(120.76)ELSEMSGITHDDIIYTLQSMK(-120.76)	3	0.27145	0	10909000	0	0	0	0
